# Supplementary material for: Mutation increasing β-carotene concentrations does not adversely affect concentrations of essential mineral elements in pepper fruit
Source: PLoS One. 2017 Feb 16;12(2):e0172180. doi: 10.1371/journal.pone.0172180 (PMC5313226; doi:10.1371/journal.pone.0172180)
Supplement: S1 File — (XLS) [file pone.0172180.s001.xls]

## Sheet: Table A - Morphology
Table A. Morphological Characteristics
№	Sample/№ plant(p)	position of the plant - example for marking: *6-plant №; I-main bifurcation; 1-secondary bifurcation	fresh weight of the fruit (g)	diameter at the basis of the fruit (cm)	thickness of the fruit pericarp (mm)	fruit length (cm)	dry weight / fresh weight (%)	dry weight (g)
1	1938 "B" 6 р	6 I 1	29.3	2.8	3.5	10	0.106736	3.12737
2		6 I 2	26.71	3.5	4	9.5	0.0970011	2.5909
3		6 I 3	28.1	2.5	3	11	0.117586	3.30415
4		6 II 1	26.9	2.8	3	9	0.111517	2.9998
5		6 III 2	54.1	2.5	5	15.5	0.104663	5.66228
6		6 III 3	20.7	2.7	2	10	0.103642	2.14538
7	1938 "C" 7 р	7 II 2	35.08	3.3	3	9	0.111517	3.91202
8		7 II 1	36.2	3.5	3	12.5	0.0977887	3.53995
9		7 II 3	35.5	2.5	4	10.2	0.105744	3.75391
10		7 III 2	42.7	3	4	11.5	0.105066	4.48632
11		7 I 2	34.6	3.5	3	15	0.0768025	2.65737
12		7 II 1	15.9	1.5	2	8	0.11524	1.83231
13	1938 "B" 9 р	9 I 2	29.4	2.5	2	11.7	0.133287	3.91863
14		9 II 3	43.7	3.5	4	13	0.0926852	4.05034
15		9 II 2	42.5	3	3	13	0.105619	4.48881
16		9 III 1	27	2.5	2	9.5	0.128341	3.4652
18		9 II 1	28.7	2.8	2	12.2	0.0926935	2.6603
19	1938 "C" 12 р	12 II 1	29.2	3	2	10	0.106603	3.1128
20		12 I 3	37.4	2.5	3	12	0.12242	4.5785
21		12 II 3	33.2	2.5	3	10	0.107111	3.55607
22		12 I 1	58.1	3	4	13	0.119839	6.96264
23		12 II 2	26.8	3	3	10	0.0822999	2.20564
24		12 IV 1	58.7	3.5	4	13	0.085211	5.00189
25	1938 "C" 4 р	4 I 3	38.9	3.2	3	13	0.105792	4.11532
26		4 III 1	38.1	2.5	2	11	0.188037	7.16421
27		4 II 3	33.9	2.2	3	9.3	0.111421	3.77719
28		4 I 1	20.3	2.4	2	9.6	0.13525	2.74557
29		4 II 1	21.6	2.6	2	11.5	0.107791	2.32829
30		4 II 2	18.8	2.7	2	10	0.109357	2.05592
31	1938 "А" 5 р	5 III 2	43.6	2.7	4	12	0.12241	5.33705
32		5 II 1	37.4	2.6	3	12	0.116138	4.34358
33		5 III 1	24.3	2.9	3	8.4	0.119954	2.91487
34		5 I 1	39.8	4	3	10.2	0.11276	4.48784
35		5 I 3	18.1	1.6	2	9.5	0.132184	2.39254
36		5 I 2	29	2.5	2	10.5	0.112091	3.25064
37	1938 "C" 3 р	3 III 3	26.2	2.5	2	9	0.101216	2.65185
38		3 III 1	50.9	3	3.5	12.5	0.114384	5.82214
39		3 II 3	33.7	2.3	3	10.6	0.119705	4.03405
40		3 I 3	35.1	3	3.5	12.5	0.120245	4.22059
41		3 II 1	31.2	2.5	2.3	11.2	0.124411	3.88162
42		3 IV 1	30.8	3.5	3	10	0.0964583	2.97092
43	1938 "C" 2 р	2 I 2	54	3.4	4	11	0.0826127	4.46109
44		2 III 1	55.4	4.3	4.5	12	0.101856	5.64282
45		2 I 1	47.5	2.7	3	13	0.113886	5.40958
46		2 III 2	44.4	2.5	3	13	0.101103	4.48899
47		2 II 1	44	4	3	12	0.107603	4.73453
48		2 I 3	37.9	2.4	2	12	0.101192	3.83518
49	1938 "А" 2 р	2 I 3	24.7	1.5	3	8.5	0.139905	3.45564
50		2 III 2	21.8	2.5	3	9	0.117439	2.56018
51		2 II 3	29.7	2.2	3	10.5	0.132063	3.92226
52		2 II 2	30.5	2	4	11.5	0.113795	3.47076
53		2 I 1	30	2.3	3	11.2	0.133747	4.01241
54		2 I 2	34	3.3	4	10.5	0.104992	3.56973
55	1938 "А" 4 р	4 I 2	29.2	2.5	3	9.5	0.114606	3.34649
56		4 III 1	25.8	2.1	2.5	10.8	0.120335	3.10465
57		4 III 4	22.1	2.4	2	10.5	0.143956	3.18142
58		4 I 4	28.07	2	2	11.5	0.131427	3.68916
59		4 III 3	20.8	2.2	3	8.7	0.129327	2.69
60		4 I 3	35.4	2.6	4	11	0.116192	4.11319
61	1931 "B" 5 р	5 I 2	42.8	3.5	4	9.5	0.152745	6.53747
62		5 III 1	37.4	3.5	4.1	12	0.0943683	3.52938
63		5 III 2	29	4	3.2	10	0.105794	3.06803
64		5 I 1	48.7	4.5	4	9	0.0825348	4.01944
65		5 III 3	23.7	3	3.1	8	0.0981922	2.32716
66		5 II 1	33.6	2	3	12.5	0.0862727	2.89876
67	1931 "C" 11 р	11 II 1	38.6	2.5	3	12.5	0.0948367	3.6607
68		11 III 3	47.5	3	3	12.5	0.0894476	4.24876
69		11 III 1	65.6	5	4	14.5	0.092594	6.07416
70		11 III 2	35.6	3	3	11.5	0.0788787	2.80808
71		11 IV 1	34.2	3.5	3	9.5	0.104951	3.58934
72		11 I 1	49.1	3	2.5	13	0.115329	5.66267
73	1931 "B" 6 р	6 I 1	57.4	4	4	11.5	0.099791	5.728
74		6 II 1	42.06	3	3.2	13	0.115948	4.87675
75		6 I 2	41.4	3.5	3	10	0.114201	4.72794
76		6 III 2	31.9	3.5	2	9.5	0.101454	3.2364
77		6 III 1	43.7	4	3.4	11	0.0825459	3.60726
78		6 III 3	48.5	3.5	3	12	0.0824888	4.00071
79	1931 "B" 10 р	10 II 1	70.8	4.8	3.7	17.8	0.120704	8.54583
80		10 III 3	39.5	3.5	2.5	11	0.0902079	3.56321
81		10 I 2	51.3	3	3.1	12.5	0.086929	4.45946
82		10 II 3	39.2	2.5	3.2	10	0.0896363	3.51374
83		10 III 1	44.3	2.9	3	9	0.104227	4.61724
84		10 I 3	27.6	3.7	3	9.3	0.113777	3.14026
85	1931 "B" 11 р	11 III 1	40.9	4	4	11	0.09397	3.84337
86		11 III 2	40.8	3.5	4	10	0.120755	4.92682
87		11 I 1	38.2	3	3	14	0.10283	3.92812
88		11 II 3	37.9	3	4.5	12.5	0.0978686	3.70922
89		11 III 3	25.6	2.9	2	10.5	0.165629	4.24009
89a		11 II 1	38.5	3.7	3	10.5	0.0902262	3.47371
90	1931 "C" 3 р	3 I 3	52.8	4	4	12.5	0.0963185	5.08562
91		3 IV 1	38.4	3	4	11.7	0.0642202	2.46606
92		3 II 1	30.8	3	3	11.5	0.115796	3.56653
93		3 III 3	59.8	4	6	12.5	0.0831799	4.97416
94		3 I 2	52.1	4	4	10	0.0851599	4.43683
95		3 II 3	66.3	3.5	5	11	0.0972689	6.44893
96	1931 "B" 2 р	2 IV 3	66.4	4.2	4.8	14.5	0.0911475	6.05219
97		2 IV 1	43.4	3.4	4	11.8	0.115996	5.03424
98		2 IV 2	63.3	3.3	4	16.8	0.100911	6.38768
99		2 II 3	32.3	3.2	3.7	10.5	0.0810541	2.61805
100		2 II 2	59.6	4.8	3.9	9.7	0.0731424	4.35928
101		2 I 2	56	3.2	2.9	11.5	0.11488	6.4333
102	1931 "C" 9 р	9 IV 2	75.1	5.5	4	9.5	0.102107	7.66822
103		9 II 1	48	3.7	2.9	11.5	0.0960882	4.61223
104		9 I 2	37	2.9	3	9.5	0.100366	3.71353
105		9 IV 3	52	3.5	3.5	11.7	0.0925711	4.8137
106		9 IV 1	38.5	2.9	3	12	0.107544	4.14044
107		9 III 1	42.5	3.2	4	10.5	0.0961457	4.08619
108	1931 "C" 15 р	15 III 3	63.5	4.5	3.8	12.5	0.0886538	5.62952
109		15 I 1	37.5	3.2	2.8	11	0.100778	3.77916
110		15 III 2	41.2	3	2.5	14	0.0815066	3.35807
111		15 III 1	28	2.5	3	10.2	0.0954337	2.67214
112		15 I 2	37	3	2.5	10.8	0.0857045	3.17107
113		15 II 1	43	2.8	3	13	0.0922921	3.96856
114	1931 "C" 17 р	17 III 1	34.2	3.5	3	10	0.105686	3.61445
115		17 II 1	42.1	4	3.5	11	0.0980865	4.12944
116		17 IV 2	47.5	3.5	3	12.5	0.100858	4.79076
117		17 I 2	52.1	4.2	3.5	12	0.101234	5.27431
118		17 I 1	46.3	3.7	3.5	11.7	0.0990789	4.58735
119		17 III 2	38.1	2.9	2.5	9.3	0.101441	3.86489

## Sheet: Table B - b-carotene
Table B. Pepper samples analysed by HPLC method.
* Analysis of two lines: line 38 has higher β-carotene concentrations than 31 at both phases, analysis of variation of fruit samples (mean of 2 extracts from a sample) from each line
Green fruit at commercial maturity
	P31	β-carotene (mg/100gFW)		β-carotene (mg/1000gFW)		M38	β-carotene (mg/100gFW)		β-carotene (mg/1000gFW)
1	3106/01	0.44	10	4.4		3120/01	0.152	10	1.52
2	3106/02	0.168	10	1.68		3120/02	0.285	10	2.85
3	3106/03	0.31	10	3.1		3120/03	0.235	10	2.35
4	3106/04	0.28	10	2.8		3120/08	0.82	10	8.2
5	3106/07	0.153	10	1.53		3120/09	0.129	10	1.29
6	3106/08	0.77	10	7.7		3120/16	0.829	10	8.29
7	3106/09	0.18	10	1.8		3120/17	0.802	10	8.02
8	3106/11	0.284	10	2.84		3120/18	0.576	10	5.76
9	3106/12	0.257	10	2.57		3120/19	0.56	10	5.6
10	3107/01	0.2	10	2
11	3107/02	0.04	10	0.4
12	3107/03	0.03	10	0.3
13	3107/05	0.377	10	3.77
14	3107/08	0.16	10	1.6
15	3107/09	0.143	10	1.43
16	3107/10	0.28	10	2.8
17	3107/11	0.19	10	1.9
18	3107/15	0.032	10	0.32
19	3107/17	0.151	10	1.51
Total number of analysed fruit samples			19					9
Red & orange fruit at botanical maturity
	P31-red fruit	β-carotene (mg/100 g FW)		β-carotene (mg/1000 g FW)		M38-orange fruit	β-carotene (mg/100gFW)		β-carotene (mg/1000gFW)
1	3102	3.527	10	35.27		3801	4.327	10	43.27
2	3103	1.229	10	12.29		3802	5.272	10	52.72
3	3104	5.039	10	50.39		3803	6.65	10	66.5
4	3105	3.747	10	37.47		3804	6.18	10	61.8
5	3106	3.578	10	35.78		3805	7.329	10	73.29
6	3107	1.912	10	19.12		3806	4.459	10	44.59
7	3108	3.204	10	32.04		3809	7.261	10	72.61
8	3109	4.963	10	49.63		3810	3.16	10	31.6
9	3110	2.68	10	26.8		3811	3.655	10	36.55
10	3112	2.995	10	29.95		3814	4.429	10	44.29
11	3113	2.59	10	25.9
12	3115	1.963	10	19.63
13	3116	2.55	10	25.5
14	3117	2.61	10	26.1
15	3119	2.58	10	25.8
Total number of analysed fruit samples			15					10

## Sheet: Table C - Minerals
Table C. Pepper samples analysed by ICP-MS 21/10/08
			Mg	P	S	K	Zn	Ca	Mn	Fe	Cu
No	Plant sample	Position	mg/g DW	mg/g DW	mg/g DW	mg/g DW	ug/g DW	mg/g DW	ug/g DW	ug/g DW	ug/g DW
1	1938 "B" 6 р	6 I 1	1.62204	2.78066	2.43697	24.7099	22.2846	0.869342	8.72589	56.0744	10.9249
2		6 I 2	2.07413	3.07054	2.79115	35.2711	34.3477	0.795098	11.5641	50.1218	13.6015
3		6 I 3	1.79108	3.07779	2.40977	26.2301	23.3842	1.274	8.934	45.3575	12.2603
4		6 II 1	1.48002	2.97665	2.50878	26.8775	28.5509	0.858502	10.9501	180.302	14.8991
5		6 III 2	1.34318	3.28192	1.78886	27.2092	24.1012	0.533937	6.58093	36.5483	13.471
6		6 III 3	1.97359	3.53782	2.63639	32.2579	29.0597	1.24492	12.5168	54.9085	12.8723
7	1938 "C" 7 р	7 II 2	1.67546	4.27378	2.02641	31.3249	33.5031	0.599107	11.0442	57.5856	11.4688
8		7 II 1	1.32117	2.40578	2.06135	25.0505	21.9263	1.22158	7.1296	45.8373	8.96715
9		7 II 3	1.39625	2.97693	2.03135	26.188	19.1009	1.37031	5.49747	42.5185	8.79225
10		7 III 2	1.42799	3.20636	1.99321	28.0226	22.5882	1.10657	7.47779	40.3662	9.99009
11		7 I 2	1.42925	2.86007	2.26133	29.9825	27.2995	0.939791	8.14356	60.9102	10.9036
12		7 II 1	1.402	2.88762	1.71282	19.6424	18.1293	0.616404	8.68506	40.4936	8.69651
13	1938 "B" 9 р	9 I 2	1.76074	3.64372	2.12371	31.5486	31.5994	0.485875	10.6361	51.3356	12.8914
14		9 II 3	1.45572	3.12651	2.12176	29.5189	29.6393	0.858926	7.43032	46.7167	11.552
15		9 II 2	1.47888	3.20035	1.72648	31.5693	34.2103	0.612449	8.33471	46.2972	11.1188
16		9 III 1	1.7844	3.80128	2.07609	31.4134	38.0472	0.760758	10.9214	61.2271	13.221
18		9 II 1	1.56825	3.20526	2.23394	26.967	24.7637	1.02696	8.69708	49.0056	11.6527
19	1938 "C" 12 р	12 II 1	1.43101	3.15853	1.85906	28.4081	23.7257	0.952438	8.9285	37.6596	10.0648
20		12 I 3	1.58442	3.03935	1.65954	26.3877	19.1001	0.848207	8.26655	33.5662	9.25849
21		12 II 3	1.4994	3.05851	1.71611	26.0163	20.8094	1.045	8.31161	32.5932	9.1013
22		12 I 1	1.49554	3.40494	1.78892	32.0709	30.7561	0.37211	11.3938	46.7745	11.8332
23		12 II 2	1.55545	3.49886	1.94025	30.3335	25.9294	0.921106	9.13221	48.5643	12.482
24		12 IV 1	1.6166	3.71392	2.00156	33.0078	29.9463	0.355272	10.3451	44.0012	11.9114
25	1938 "C" 4 р	4 I 3	1.40963	2.92036	1.73629	24.6531	22.4709	0.698692	8.53594	142.516	9.78017
26		4 III 1	1.49183	3.27416	1.95457	28.6564	28.1223	0.536285	9.58722	49.5999	14.4959
27		4 II 3	1.44657	3.35791	1.82809	27.7212	25.2898	0.789599	8.86581	56.3041	12.6861
28		4 I 1	2.0148	3.16922	2.1042	26.2744	22.2487	0.759825	11.9141	42.1186	10.7462
29		4 II 1	1.49866	3.02422	1.94979	26.5898	28.6319	1.08836	9.02756	44.2127	9.78994
30		4 II 2	1.56948	3.64971	1.90321	30.1119	28.4414	0.979113	8.2577	59.8665	12.1634
31	1938 "А" 5 р	5 III 2	1.56239	2.9892	1.81499	26.1543	23.3964	0.740715	7.43096	41.4818	11.7129
32		5 II 1	1.39141	3.17766	1.86922	27.7302	25.1794	0.858781	9.21557	43.6499	10.4672
33		5 III 1	1.61261	3.47913	1.87426	32.0254	25.3909	1.16175	9.27464	45.0386	11.9081
34		5 I 1	1.71723	3.95978	1.97902	37.113	38.2835	0.801338	13.4461	64.143	17.0609
35		5 I 3	1.58099	3.6499	1.95292	26.5699	28.4545	0.915142	11.5066	42.7683	12.2686
36		5 I 2	1.52163	3.35791	1.91078	27.992	28.6557	1.09511	7.89713	48.031	14.5412
37	1938 "C" 3 р	3 III 3	1.44095	3.26228	1.7056	28.2022	24.8926	0.562885	8.68983	45.2463	10.2911
38		3 III 1	1.53815	3.09269	1.78716	25.9857	28.0261	0.785431	8.30837	37.0609	10.5994
39		3 II 3	1.3725	3.25685	1.7105	24.893	24.2517	0.851485	8.91423	45.5869	10.9895
40		3 I 3	1.44912	3.0501	1.55308	24.5433	23.4393	0.660599	9.17045	46.207	10.151
41		3 II 1	1.35524	3.06461	1.59838	25.2607	23.8056	0.708723	9.3891	41.3745	11.09
42		3 IV 1	1.68432	3.37158	1.87405	31.549	34.8173	0.68477	11.3962	111.058	14.644
43	1938 "C" 2 р	2 I 2	1.61147	2.95669	1.8359	27.0554	23.786	1.4449	7.22402	52.2971	10.8548
44		2 III 1	1.3012	2.91396	1.55544	28.1723	29.2261	0.72537	8.03802	46.0124	11.0047
45		2 I 1	1.5453	3.56257	2.07342	30.2363	28.3476	0.729949	11.6195	51.4292	13.9109
46		2 III 2	1.30109	2.85126	1.62387	27.9229	24.6096	0.731254	7.82853	41.0422	11.0223
47		2 II 1	1.35485	3.17632	1.8908	24.6105	28.722	0.714618	9.04299	60.6167	12.5956
48		2 I 3	1.39672	2.80555	1.87001	23.7339	21.4829	1.24022	8.88522	42.3762	9.0126
49	1938 "А" 2 р	2 I 3	1.4446	3.34256	1.93834	27.6869	26.0438	0.597335	11.1034	47.2972	10.5055
50		2 III 2	1.54093	3.58417	2.72549	29.5684	27.5914	1.18825	9.02823	48.695	11.0691
51		2 II 3	1.37589	2.82052	1.86173	21.3479	23.0668	0.417756	9.20164	50.9859	9.3537
52		2 II 2	1.43605	3.18906	1.87916	25.2288	26.7187	0.530544	9.39051	51.0292	10.0956
53		2 I 1	1.47287	3.41003	2.09128	26.8916	25.8616	0.671527	11.7195	42.5971	11.0626
54		2 I 2	1.48997	2.96407	2.00504	26.4483	24.643	0.984141	8.06986	50.0294	10.014
55	1938 "А" 4 р	4 I 2	1.52953	3.5503	2.08075	28.7128	28.9087	0.831478	9.64809	45.1271	12.1445
56		4 III 1	1.54344	3.49269	1.84947	26.2057	26.7237	0.539833	10.8129	50.3953	12.8088
57		4 III 4	1.41459	3.44492	2.02033	24.1233	30.4603	0.39382	10.0254	46.7959	11.6789
58		4 I 4	1.38016	3.09847	1.814	24.2715	21.5157	0.483281	8.88709	30.7297	9.09888
59		4 III 3	1.66248	3.72905	2.26166	27.7165	29.6627	0.39157	11.3573	46.9624	12.8716
60		4 I 3	1.51994	3.38833	1.70731	26.7137	27.7428	0.540735	12.3166	55.6262	11.0536
61	1931 "B" 5 р	5 I 2	1.35685	3.2848	1.57384	24.1086	22.8241	0.245239	8.13159	35.4663	11.408
62		5 III 1	1.56517	3.10596	1.95053	30.5743	24.7432	0.631763	9.6381	38.6174	11.955
63		5 III 2	1.57128	3.42166	1.86933	25.766	29.1499	0.413105	9.18126	43.9767	13.1209
64		5 I 1	1.25822	3.07068	1.83974	29.3337	26.7262	0.759286	7.5563	49.7678	11.376
65		5 III 3	1.52669	3.82597	2.33662	28.7985	37.8783	1.45088	11.0615	58.9276	15.333
66		5 II 1	1.89243	3.00822	2.17071	30.5414	27.8283	0.491671	10.7458	47.1569	13.8665
67	1931 "C" 11 р	11 II 1	1.4004	2.6717	1.70314	27.0604	20.7759	0.504158	7.77029	29.9882	9.50546
68		11 III 3	1.33132	2.55387	1.74836	25.6868	20.6804	0.712818	7.35159	33.5332	11.1431
69		11 III 1	1.69215	3.40505	1.78022	32.1564	29.0706	0.34975	10.7973	50.9186	12.4194
70		11 III 2	2.33385	3.86182	2.317	39.5248	38.3678	0.771017	15.1402	50.9005	15.4312
71		11 IV 1	1.69948	3.33025	1.60368	31.8863	26.3944	0.828076	10.973	38.0457	12.623
72		11 I 1	1.53161	3.03071	1.65591	28.6283	30.9253	0.884021	12.9942	44.9606	13.9199
73	1931 "B" 6 р	6 I 1	1.54905	3.09724	1.81195	30.3226	27.358	0.641773	7.93758	45.2087	13.261
74		6 II 1	1.61927	3.35656	1.95531	32.4285	31.304	0.706241	11.4382	54.1362	11.9299
75		6 I 2	1.41382	2.90408	1.51095	26.4	20.6284	0.670217	8.71223	34.3113	12.2389
76		6 III 2	1.81886	3.6204	1.9079	31.7442	32.7222	0.767277	10.7537	49.2725	13.7424
77		6 III 1	1.69972	3.35186	1.90232	28.7022	33.6875	1.11396	11.3044	41.0851	13.554
78		6 III 3	1.3463	2.69683	1.49691	25.4487	23.8167	0.612436	7.41302	48.0497	10.66
79	1931 "B" 10 р	10 II 1	1.36399	2.43043	1.4725	22.0396	15.216	0.97262	8.37746	30.766	9.34871
80		10 III 3	1.79091	3.56594	1.99133	29.723	26.1988	0.533552	9.99915	55.1823	14.4097
81		10 I 2	1.46844	3.1763	1.67216	31.3812	17.811	1.03173	7.50155	39.4247	11.8981
82		10 II 3	1.47436	2.65256	1.83819	25.1418	19.48	0.646681	8.91757	41.4514	9.78169
83		10 III 1	1.50198	3.36238	1.72348	30.8357	26.4073	0.803749	7.31914	44.7309	14.1413
84		10 I 3	1.53624	3.26097	1.6299	26.5344	22.2501	1.28637	10.3078	38.7858	11.1084
85	1931 "B" 11 р	11 III 1	1.48362	3.12508	1.85518	26.6401	27.1234	0.750592	9.38486	37.9151	13.4089
86		11 III 2	1.90696	3.47455	1.8191	37.9493	35.7919	0.396664	12.9858	48.0695	13.0882
87		11 I 1	1.35665	3.16194	1.78893	25.9721	24.9962	0.930306	6.80647	39.9365	11.9213
88		11 II 3	1.45235	2.8749	1.69288	23.3691	19.8513	1.15139	8.8703	31.9759	10.7508
89		11 III 3	1.55017	3.15995	1.95054	28.2988	24.7252	0.846946	8.52362	40.6033	13.7549
89a		11 II 1	1.63715	2.79984	2.04867	27.9967	19.8719	0.745918	9.65838	37.1738	14.5127
90	1931 "C" 3 р	3 I 3	1.51659	2.98672	1.81233	27.4817	22.7147	1.0298	9.67801	43.8825	12.3286
91		3 IV 1	1.74344	3.40097	2.4413	32.4342	25.764	1.26718	8.91153	48.3743	14.0465
92		3 II 1	1.70968	3.23809	1.9404	29.0127	21.4606	1.51026	12.7603	53.4689	12.2362
93		3 III 3	1.4652	3.18794	1.85082	27.491	22.2196	0.892323	8.36371	40.7021	12.2388
94		3 I 2	1.90151	3.56786	1.99781	34.5106	24.9908	2.11533	9.56545	50.923	12.9428
95		3 II 3	1.3008	2.91321	1.79299	26.3002	21.4788	0.918097	8.76098	37.7839	10.7325
96	1931 "B" 2 р	2 IV 3	1.21505	2.95351	1.30366	31.073	15.2693	0.972998	6.42282	34.8664	12.3147
97		2 IV 1	1.29634	2.4295	1.1686	21.6208	18.0396	0.469854	7.65281	30.0082	10.1628
98		2 IV 2	1.15821	2.57653	1.1984	22.9835	19.6101	0.377219	7.88627	29.1751	8.97916
99		2 II 3	1.54233	3.55383	1.94658	34.3358	24.6098	1.73236	9.25933	46.1195	15.3983
100		2 II 2	1.38946	3.07559	1.46736	33.8136	27.1257	0.800726	7.38781	43.6497	14.0061
101		2 I 2	1.40243	2.45142	1.28248	20.9663	23.0784	0.588354	9.69005	37.2803	11.8933
102	1931 "C" 9 р	9 IV 2	1.25649	3.00925	1.62031	27.6728	20.5265	0.889594	7.0976	35.0305	11.3889
103		9 II 1	1.24368	2.88109	1.42653	29.509	21.5019	0.649717	7.40173	33.8718	9.26547
104		9 I 2	1.46102	3.27181	1.5756	30.5007	26.2998	0.557561	10.0975	40.0997	11.3922
105		9 IV 3	1.39686	3.06934	1.1542	29.3725	21.6383	0.679849	8.33204	29.7456	12.7604
106		9 IV 1	1.80644	3.38051	1.53079	32.4178	29.295	0.726231	13.2722	42.1452	13.9749
107		9 III 1	1.37351	3.06462	1.35549	27.8454	25.915	0.6753	9.50737	44.1439	16.7041
108	1931 "C" 15 р	15 III 3	1.606	3.11691	1.42369	29.5499	28.6	0.574112	11.3162	50.7873	12.3214
109		15 I 1	1.44952	3.17582	1.5659	28.9593	33.3949	0.753031	10.7345	45.8701	13.2135
110		15 III 2	1.31005	2.92882	1.55411	27.787	29.7005	0.489909	9.28955	39.454	10.7916
111		15 III 1	1.38849	3.14381	1.39457	29.3934	27.4828	0.394516	8.93981	37.3203	12.1177
112		15 I 2	1.17153	2.76238	1.57946	31.0117	19.4815	0.904625	6.73602	31.4415	10.0697
113		15 II 1	1.4423	2.84777	1.16592	28.5059	23.3035	0.430379	8.01733	37.79	12.076
114	1931 "C" 17 р	17 III 1	1.36846	2.73375	1.36344	25.415	19.408	0.985276	9.18969	47.8289	10.7459
115		17 II 1	1.11612	2.48498	1.23582	23.7402	23.1627	0.409241	7.35519	36.668	10.7337
116		17 IV 2	1.48436	3.07584	1.28483	31.6057	26.286	0.168133	9.52784	39.3467	13.6078
117		17 I 2	1.15313	2.5702	1.15865	25.4059	20.676	0.18369	6.98462	28.8192	10.8142
118		17 I 1	1.34051	2.81936	1.21653	29.9038	21.1742	0.371699	8.44171	29.9031	10.5085
119		17 III 2	1.7512	3.26641	1.50969	34.824	32.3236	0.540596	12.1572	65.4365	12.0522
